# Supplementary material for: Increase in Hepatitis A Cases Linked to Imported Strains to Rio de Janeiro, Brazil: A Cross-Sectional Study
Source: Viruses. 2022 Feb 1;14(2):303. doi: 10.3390/v14020303 (PMC8874517; doi:10.3390/v14020303)
Supplement: Supplementary file 1 [file viruses-14-00303-s001.zip]

Archive with 2 entries (2 files):
- Supplementary table 1.pdf
- Supplementary table 2.pdf
